# Supplementary material for: Dancing with the Devil: A Review of the Importance of Host RNA-Binding Proteins to Alphaviral RNAs during Infection
Source: Viruses. 2023 Jan 5;15(1):164. doi: 10.3390/v15010164 (PMC9865062; doi:10.3390/v15010164)
Supplement: Supplementary file 1 [file viruses-15-00164-s001.zip]

Archive with 1 entries (1 files):
- viruses-2006090-supplementary.xlsx
